# Supplementary material for: Impact of [177Lu]Lu-PSMA-617 Radioligand Therapy on Reference Organ Uptake Assessed by [68Ga]Ga-PSMA-11-PET/CT
Source: Cancers (Basel). 2023 Jul 30;15(15):3878. doi: 10.3390/cancers15153878 (PMC10417367; doi:10.3390/cancers15153878)
Supplement: Supplementary file 1 [file cancers-15-03878-s001.zip]

Archive with 1 entries (1 files):
- cancers-2526452-supplementary.pdf
